# Supplementary material for: Transcriptional regulation and overexpression of GST cluster enhances pesticide resistance in the cotton bollworm, Helicoverpa armigera (Lepidoptera: Noctuidae)
Source: Commun Biol. 2023 Oct 19;6:1064. doi: 10.1038/s42003-023-05447-0 (PMC10587110; doi:10.1038/s42003-023-05447-0)
Supplement: Supplementary file 4 — Supplementary Data 1 [file 42003_2023_5447_MOESM4_ESM.xlsx]

## Sheet: Figure 3B
geneID	Egg	Female	Male	Pupa	L_5th	L_4th	L_3rd	L_2nd	L_1st
GST_116	0.001	0.0926972	0.309098	0.101266	6.20406	3.43068	18.2487	4.95152	1.03965
GST_117	0.001	0.833616	2.61122	2.81481	14.5908	35.3393	23.742	21.2871	8.63027
GST_118	0.0601499	26.3206	62.756	44.5339	18.21	2.34176	0.514524	1.15126	1.49787
GST_119	0.0577665	26.6115	50.7804	76.0666	582.131	403.607	288.152	209.887	66.9773
GST_120	0.001	0.206994	1.30375	0.90451	9.29908	6.1286	3.57836	4.89294	2.61918
GST_121	0.0601499	26.3206	62.756	44.5339	18.21	2.34176	0.514524	1.15126	1.49787
geneID	Head	Blood	Fatbody	Forgut	Midgut	Hindgut	MT	IGM
GST_116	0.08981	0.081916	0.254154	2.29476	14.4414	0.712518	0.0808893	0.0656988
GST_117	4.25853	8.57206	3.53225	3.67705	6.82314	8.73763	1.9839	27.0167
GST_118	1.74939	0.001	21.0719	3.71347	1.47536	0.88968	5.02989	1.13207
GST_119	19.1916	36.8366	475.201	282.136	145.94	90.7401	154.23	28.9767
GST_120	0.001	0.0609731	2.39623	53.0186	24.1509	5.77496	1.50522	0.195608
GST_121	1.74939	0.001	21.0719	3.71347	1.47536	0.88968	5.02989	1.13207

## Sheet: Figure 4D
	P-value
PX	0.148122
LC	1e-07
EB	0.249352

## Sheet: Figure 5C
	LC	PX	EB
NTC	132.951	18.9371	11.4157
GST-KO	9.64588	15.4032	7.18539
96S	1	1	1

## Sheet: Figure 6A
	XJ_1	XJ_2	XJ_3	NTC_1	NTC_2	NTC_3		SE_XJ	SE_NTC
GST_116	na	na	na	na	na	na
GST_117	1.21701	0.864208	0.918781	0.0687686	0.0461282	0.077516		0.109643	0.00935205
GST_118	na	na	na	na	na	na
GST_119	1.25957	0.632326	1.1081	7.07641	7.76784	6.38442		0.188966	0.39936
GST_120	1.09549	0.992603	0.911903	0.771688	1.04304	0.838265		0.0531271	0.0816486
GST_121	1.19	0.756667	1.05333	5.13	4.33	3.82667		0.127903	0.379475

## Sheet: Figure 6B
	survival rate_1	survival rate_2	survival rate_3		SE
dsGFP	83.3333	87.5	79.1667		2.40563
dsGST_121	91.6667	83.3333	91.6667		2.77778
dsGST_119	12.5	8.33333	12.5		1.38889
dsGST_119+121	66.6667	62.5	54.1667		3.67465

## Sheet: Figure 6D
	Activity of luciferase_1	Activity of luciferase_2	Activity of luciferase_3		SE
GST_119_NTC	19.34	22.56	26.74		2.14218
GST_119_XJ	3.39	2.67	4.32		0.477598
GST_121_NTC	7.82	5.47	6.72		0.678847
GST_121_XJ	4.97	6.12	7.9		0.852311
